# Supplementary material for: Life Stages and Phylogenetic Position of the New Scale-Mite of the Genus Neopterygosoma (Acariformes: Pterygosomatidae) from Robert’s Tree Iguana
Source: Animals (Basel). 2023 Sep 4;13(17):2809. doi: 10.3390/ani13172809 (PMC10487052; doi:10.3390/ani13172809)
Supplement: Supplementary file 1 [file animals-13-02809-s001.zip]

Archive with 2 entries (2 files):
- Supplement1 List of morph char.pdf
- Table S1.pdf
